# Supplementary material for: Additions to Didymosphaeriaceae: two novel species of Chromolaenicola crataegicola and Paraphaeosphaeria fulva with notes on antibacterial and antifungal activities
Source: MycoKeys. 2026 Jul 20;137:43–67. doi: 10.3897/mycokeys.137.197035 (PMC13408569; doi:10.3897/mycokeys.137.197035)
Supplement: XML Treatment for Chromolaenicola crataegicola [file mycokeys.137.197035-treatment1.xml]

<!DOCTYPE tp:taxon-treatment
  PUBLIC "-//TaxonX//DTD Taxonomic Treatment Publishing DTD v0 20100105//EN" "tax-treatment-NSO.dtd">
<tp:taxon-treatment xmlns:tp="http://www.plazi.org/taxpub"><tp:treatment-meta><kwd-group><label>Taxon classification</label><kwd>
                <named-content content-type="kingdom">Fungi</named-content>
              </kwd><kwd>
                <named-content content-type="order">Pleosporales</named-content>
              </kwd><kwd>
                <named-content content-type="family">Didymosphaeriaceae</named-content>
              </kwd></kwd-group><mixed-citation publication-type="journal"><person-group><name><surname>Su</surname><given-names>Wen-Xin</given-names></name><name><surname>Tieliwadi</surname><given-names>Ranagul</given-names></name><name><surname>Zhang</surname><given-names>Bo</given-names></name><name><surname>Yuan</surname><given-names>Xiao-Hui</given-names></name><name><surname>Li</surname><given-names>Xiao</given-names></name></person-group><article-title>Additions to <italic><tp:taxon-name><tp:taxon-name-part taxon-name-part-type="family" reg="Didymosphaeriaceae">Didymosphaeriaceae</tp:taxon-name-part></tp:taxon-name></italic>: two novel species of <italic><tp:taxon-name><tp:taxon-name-part taxon-name-part-type="genus" reg="Chromolaenicola">Chromolaenicola</tp:taxon-name-part> <tp:taxon-name-part taxon-name-part-type="species" reg="crataegicola">crataegicola</tp:taxon-name-part></tp:taxon-name></italic> and <italic><tp:taxon-name><tp:taxon-name-part taxon-name-part-type="genus" reg="Paraphaeosphaeria">Paraphaeosphaeria</tp:taxon-name-part> <tp:taxon-name-part taxon-name-part-type="species" reg="fulva">fulva</tp:taxon-name-part></tp:taxon-name></italic> with notes on antibacterial and antifungal activities</article-title><source>MycoKeys</source><day>20</day><month>07</month><year>2026</year><volume>137</volume><fpage>43</fpage><lpage>67</lpage><pub-id pub-id-type="doi">10.3897/mycokeys.137.197035</pub-id></mixed-citation></tp:treatment-meta><tp:nomenclature><tp:taxon-name><object-id xmlns:xlink="http://www.w3.org/1999/xlink" content-type="arpha" xlink:type="simple">A8C874A4-FF73-5A78-8EF7-847FAAE39569</object-id>
                    		<tp:taxon-name-part taxon-name-part-type="genus" reg="Chromolaenicola">Chromolaenicola</tp:taxon-name-part> <tp:taxon-name-part taxon-name-part-type="species" reg="crataegicola">crataegicola</tp:taxon-name-part>
                    	
                    		<object-id xmlns:xlink="http://www.w3.org/1999/xlink" content-type="mycobank" xlink:type="simple">863302</object-id>
                    	</tp:taxon-name><tp:taxon-authority>W.X. Su, B. Zhang &amp; X. Li</tp:taxon-authority><tp:taxon-status xmlns:xlink="http://www.w3.org/1999/xlink" xlink:type="simple">sp. nov.</tp:taxon-status><xref ref-type="fig" rid="F2">Fig. 2</xref></tp:nomenclature><tp:treatment-sec sec-type="Etymology"><title>Etymology.</title><p>Refers to the host genus <italic><tp:taxon-name><tp:taxon-name-part taxon-name-part-type="genus" reg="Crataegus">Crataegus</tp:taxon-name-part></tp:taxon-name></italic>.</p><fig id="F2" position="float" orientation="portrait"><object-id xmlns:xlink="http://www.w3.org/1999/xlink" content-type="doi" xlink:type="simple">10.3897/mycokeys.137.197035.figure2</object-id><object-id xmlns:xlink="http://www.w3.org/1999/xlink" content-type="arpha" xlink:type="simple">B8900C30-E54A-5F68-91D8-8783F4B7E163</object-id><label>Figure 2.</label><caption><p><italic><tp:taxon-name><tp:taxon-name-part taxon-name-part-type="genus" reg="Chromolaenicola">Chromolaenicola</tp:taxon-name-part> <tp:taxon-name-part taxon-name-part-type="species" reg="crataegicola">crataegicola</tp:taxon-name-part></tp:taxon-name></italic> (<named-content xmlns:xlink="http://www.w3.org/1999/xlink" content-type="dwc:institutional_code" xlink:title="Herbarium of Mycology of Jilin Agricultural University" xlink:href="https://scientific-collections.gbif.org/institution/e6b8bfff-4bb1-4b0a-854f-01cedb84b636" xlink:type="simple">HMJAU</named-content> 64871, holotype). <bold>a, b</bold>. Appearance of conidiomata on host substrate; <bold>c</bold>. Vertical section of partial conidiomata; <bold>d</bold>. Section of partial conidioma wall; <bold>e, g</bold>. Conidiogenous cells and conidia; <bold>h</bold>. Conidia; <bold>i, j</bold>. Culture characteristics on PDA. Scale bars: 100 µm (<bold>c</bold>); 10 µm (<bold>d</bold>); 5 µm (<bold>e</bold>); 10 µm (<bold>f, h</bold>).</p></caption><graphic xmlns:xlink="http://www.w3.org/1999/xlink" xlink:href="mycokeys-137-043-g002.jpg" id="oo_1720203.jpg" position="float" orientation="portrait" xlink:type="simple"><uri content-type="original_file" xlink:type="simple">https://binary.pensoft.net/fig/1720203</uri></graphic></fig></tp:treatment-sec><tp:treatment-sec sec-type="Holotype"><title>Holotype.</title><p><named-content xmlns:xlink="http://www.w3.org/1999/xlink" content-type="dwc:institutional_code" xlink:title="Herbarium of Mycology of Jilin Agricultural University" xlink:href="https://scientific-collections.gbif.org/institution/e6b8bfff-4bb1-4b0a-854f-01cedb84b636" xlink:type="simple">HMJAU</named-content> 64871.</p></tp:treatment-sec><tp:treatment-sec sec-type="Description"><title>Description.</title><p>Saprobic on dead twigs of <italic><tp:taxon-name><tp:taxon-name-part taxon-name-part-type="genus" reg="Crataegus">Crataegus</tp:taxon-name-part></tp:taxon-name></italic>.</p><p><bold><italic>Sexual morph</italic></bold>: Undetermined. <bold><italic>Asexual morph</italic></bold>: Coelomycetous. <italic>Conidiomata</italic> pycnidial, 220–413 µm × 290–427 µm, solitary, immersed, glabrous, gregarious black bulges on host surface, spherical to subspherical, coriaceous, black. <italic>Pycnidial</italic> wall 17–32 µm wide, thin-walled, composed of cells of <italic>textura angularis</italic>, dark brown on the outside to gradually becoming lighter towards the inside, inner layer subhyaline. <italic>Conidiophores</italic> reduced to conidiogenous cells. <italic>Conidiogenous</italic> cells oblate or oblong or inconspicuous, hyaline. <italic>Conidia</italic> 6–9 µm × 3–5 µm (x̄ = 7 µm × 3.9 µm, n = 50), oblong or oval, initially hyaline to yellow without septa, dark reddish-brown at maturity with 1-septum, part of the spores slightly constricted in the middle, internal cellular depression, smooth-walled.</p></tp:treatment-sec><tp:treatment-sec sec-type="Cultural characteristics"><title>Cultural characteristics.</title><p>Colonies on PDA, round, 36.1–40.6 mm in diameter, with a central elevation and irregular margins, white, rugose, dense; the reverse side transitions from yellow to white from the centre to the periphery, exhibiting fissures.</p></tp:treatment-sec><tp:treatment-sec sec-type="Material examined"><title>Material examined.</title><p>China • Jilin Province, Changchun, from the branches of <italic><tp:taxon-name><tp:taxon-name-part taxon-name-part-type="genus" reg="Crataegus">Crataegus</tp:taxon-name-part></tp:taxon-name></italic> sp., 15 March 2021, Wenxin Su, SWX8.1 (<named-content xmlns:xlink="http://www.w3.org/1999/xlink" content-type="dwc:institutional_code" xlink:title="Herbarium of Mycology of Jilin Agricultural University" xlink:href="https://scientific-collections.gbif.org/institution/e6b8bfff-4bb1-4b0a-854f-01cedb84b636" xlink:type="simple">HMJAU</named-content> 64871, <bold><italic>holotype</italic></bold>); ex-type <abbrev xmlns:xlink="http://www.w3.org/1999/xlink" content-type="institution" xlink:title="Engineering Research Center of Edible and Medicinal Fungi, Ministry of Education Culture Collection" xlink:type="simple">EMFCC</abbrev> 0089. • <italic>Ibid</italic>., isotype <named-content xmlns:xlink="http://www.w3.org/1999/xlink" content-type="dwc:institutional_code" xlink:title="Herbarium of Mycology of Jilin Agricultural University" xlink:href="https://scientific-collections.gbif.org/institution/e6b8bfff-4bb1-4b0a-854f-01cedb84b636" xlink:type="simple">HMJAU</named-content> 64894, ex-isotype <abbrev xmlns:xlink="http://www.w3.org/1999/xlink" content-type="institution" xlink:title="Engineering Research Center of Edible and Medicinal Fungi, Ministry of Education Culture Collection" xlink:type="simple">EMFCC</abbrev> 0090.</p></tp:treatment-sec><tp:treatment-sec sec-type="GenBank accession numbers"><title>GenBank accession numbers.</title><p><abbrev xmlns:xlink="http://www.w3.org/1999/xlink" content-type="institution" xlink:title="Engineering Research Center of Edible and Medicinal Fungi, Ministry of Education Culture Collection" xlink:type="simple">EMFCC</abbrev> 0089: <abbrev xmlns:xlink="http://www.w3.org/1999/xlink" xlink:title="internal transcribed spacer region of ribosomal DNA" xlink:type="simple">ITS</abbrev> = <ext-link xmlns:xlink="http://www.w3.org/1999/xlink" xlink:href="PZ096738" ext-link-type="gen" xlink:type="simple">PZ096738</ext-link>; <abbrev xmlns:xlink="http://www.w3.org/1999/xlink" xlink:title="the large subunit  of ribosomal DNA" xlink:type="simple">LSU</abbrev> = <ext-link xmlns:xlink="http://www.w3.org/1999/xlink" xlink:href="PZ096746" ext-link-type="gen" xlink:type="simple">PZ096746</ext-link>; <abbrev xmlns:xlink="http://www.w3.org/1999/xlink" xlink:title="nuclear small subunit rDNA" xlink:type="simple">SSU</abbrev> = <ext-link xmlns:xlink="http://www.w3.org/1999/xlink" xlink:href="PZ096742" ext-link-type="gen" xlink:type="simple">PZ096742</ext-link>; <italic>rpb</italic>2 = <ext-link xmlns:xlink="http://www.w3.org/1999/xlink" xlink:href="PZ213744" ext-link-type="gen" xlink:type="simple">PZ213744</ext-link>; <italic>tef</italic>1-<italic>α</italic> = <ext-link xmlns:xlink="http://www.w3.org/1999/xlink" xlink:href="PZ213748" ext-link-type="gen" xlink:type="simple">PZ213748</ext-link>; <abbrev xmlns:xlink="http://www.w3.org/1999/xlink" content-type="institution" xlink:title="Engineering Research Center of Edible and Medicinal Fungi, Ministry of Education Culture Collection" xlink:type="simple">EMFCC</abbrev> 0090: <abbrev xmlns:xlink="http://www.w3.org/1999/xlink" xlink:title="internal transcribed spacer region of ribosomal DNA" xlink:type="simple">ITS</abbrev> = <ext-link xmlns:xlink="http://www.w3.org/1999/xlink" xlink:href="PZ096739" ext-link-type="gen" xlink:type="simple">PZ096739</ext-link>; <abbrev xmlns:xlink="http://www.w3.org/1999/xlink" xlink:title="the large subunit  of ribosomal DNA" xlink:type="simple">LSU</abbrev> = <ext-link xmlns:xlink="http://www.w3.org/1999/xlink" xlink:href="PZ096747" ext-link-type="gen" xlink:type="simple">PZ096747</ext-link>; <abbrev xmlns:xlink="http://www.w3.org/1999/xlink" xlink:title="nuclear small subunit rDNA" xlink:type="simple">SSU</abbrev> = <ext-link xmlns:xlink="http://www.w3.org/1999/xlink" xlink:href="PZ096743" ext-link-type="gen" xlink:type="simple">PZ096743</ext-link>; <italic>rpb</italic>2 = <ext-link xmlns:xlink="http://www.w3.org/1999/xlink" xlink:href="PZ213745" ext-link-type="gen" xlink:type="simple">PZ213745</ext-link>; <italic>tef</italic>1-<italic>α</italic> = <ext-link xmlns:xlink="http://www.w3.org/1999/xlink" xlink:href="PZ213749" ext-link-type="gen" xlink:type="simple">PZ213749</ext-link>.</p></tp:treatment-sec><tp:treatment-sec sec-type="Notes"><title>Notes.</title><p>Multi-locus phylogenetic analysis showed that <italic><tp:taxon-name><tp:taxon-name-part taxon-name-part-type="genus" reg="Chromolaenicola">Chromolaenicola</tp:taxon-name-part> <tp:taxon-name-part taxon-name-part-type="species" reg="crataegicola">crataegicola</tp:taxon-name-part></tp:taxon-name></italic> was sister to <italic><tp:taxon-name><tp:taxon-name-part taxon-name-part-type="genus" reg="Chromolaenicola">C.</tp:taxon-name-part> <tp:taxon-name-part taxon-name-part-type="species" reg="hongheensis">hongheensis</tp:taxon-name-part></tp:taxon-name></italic> (KUNCC23 16760 and KUNCC23 16762) (<abbrev xmlns:xlink="http://www.w3.org/1999/xlink" xlink:title="Maximum Likelihood" xlink:type="simple">ML</abbrev>/BP = 81%/1.00) and formed a distinct lineage. There were 1.45% (8/553 bases), 4.81% (14/291), 1.76% (15/853) base differences in the <abbrev xmlns:xlink="http://www.w3.org/1999/xlink" xlink:title="internal transcribed spacer region of ribosomal DNA" xlink:type="simple">ITS</abbrev>, <italic>rpb</italic>2 and <italic>tef</italic>1-<italic>α</italic> genes between <italic><tp:taxon-name><tp:taxon-name-part taxon-name-part-type="genus" reg="Chromolaenicola">C.</tp:taxon-name-part> <tp:taxon-name-part taxon-name-part-type="species" reg="crataegicola">crataegicola</tp:taxon-name-part></tp:taxon-name></italic> (<abbrev xmlns:xlink="http://www.w3.org/1999/xlink" content-type="institution" xlink:title="Engineering Research Center of Edible and Medicinal Fungi, Ministry of Education Culture Collection" xlink:type="simple">EMFCC</abbrev> 0089) and <italic><tp:taxon-name><tp:taxon-name-part taxon-name-part-type="genus" reg="Chromolaenicola">C.</tp:taxon-name-part> <tp:taxon-name-part taxon-name-part-type="species" reg="hongheensis">hongheensis</tp:taxon-name-part></tp:taxon-name></italic> (KUNCC23-16762), excluding gaps. Morphologically, the two species are clearly distinguished. The conidiomata of <italic><tp:taxon-name><tp:taxon-name-part taxon-name-part-type="genus" reg="Chromolaenicola">C.</tp:taxon-name-part> <tp:taxon-name-part taxon-name-part-type="species" reg="crataegicola">crataegicola</tp:taxon-name-part></tp:taxon-name></italic> are notably larger than those of <italic><tp:taxon-name><tp:taxon-name-part taxon-name-part-type="genus" reg="Chromolaenicola">C.</tp:taxon-name-part> <tp:taxon-name-part taxon-name-part-type="species" reg="hongheensis">hongheensis</tp:taxon-name-part></tp:taxon-name></italic> (220–413 µm × 290–427 μm vs. 150–200 µm × 120–250 μm) (<xref ref-type="bibr" rid="B46">Wanasinghe et al. 2025</xref>). <italic><tp:taxon-name><tp:taxon-name-part taxon-name-part-type="genus" reg="Chromolaenicola">C.</tp:taxon-name-part> <tp:taxon-name-part taxon-name-part-type="species" reg="hongheensis">hongheensis</tp:taxon-name-part></tp:taxon-name></italic> exhibits more pronounced conidiogenous cells compared to <italic><tp:taxon-name><tp:taxon-name-part taxon-name-part-type="genus" reg="Chromolaenicola">C.</tp:taxon-name-part> <tp:taxon-name-part taxon-name-part-type="species" reg="crataegicola">crataegicola</tp:taxon-name-part></tp:taxon-name></italic>. The conidia of <italic><tp:taxon-name><tp:taxon-name-part taxon-name-part-type="genus" reg="Chromolaenicola">C.</tp:taxon-name-part> <tp:taxon-name-part taxon-name-part-type="species" reg="crataegicola">crataegicola</tp:taxon-name-part></tp:taxon-name></italic> is dark reddish-brown after maturity with 1-septum, part of the spores slightly constricted in the septum and internal cellular depression, whereas those of <italic><tp:taxon-name><tp:taxon-name-part taxon-name-part-type="genus" reg="Chromolaenicola">C.</tp:taxon-name-part> <tp:taxon-name-part taxon-name-part-type="species" reg="hongheensis">hongheensis</tp:taxon-name-part></tp:taxon-name></italic> become brown after maturity, with 1-septum, guttulate, rough-walled and verruculose at maturity (<xref ref-type="bibr" rid="B46">Wanasinghe et al. 2025</xref>). Therefore, based on morphological characteristics and phylogenetic analysis, we introduce <italic><tp:taxon-name><tp:taxon-name-part taxon-name-part-type="genus" reg="Chromolaenicola">C.</tp:taxon-name-part> <tp:taxon-name-part taxon-name-part-type="species" reg="crataegicola">crataegicola</tp:taxon-name-part></tp:taxon-name></italic> as a new species in <italic><tp:taxon-name><tp:taxon-name-part taxon-name-part-type="genus" reg="Chromolaenicola">Chromolaenicola</tp:taxon-name-part></tp:taxon-name></italic>.</p></tp:treatment-sec><ref-list><ref id="B46"><mixed-citation xmlns:xlink="http://www.w3.org/1999/xlink" xlink:type="simple">Wanasinghe DN, Phookamsak R, Dissanayake LS, Xu J (2025) Unexplored microfungal diversity from dead woody litter in the dry-hot valleys of Honghe (Yunnan, China). Studies in Fungi 10: e017. <ext-link xlink:href="10.48130/sif-0025-0016" ext-link-type="doi" xlink:type="simple">https://doi.org/10.48130/sif-0025-0016</ext-link></mixed-citation></ref></ref-list></tp:taxon-treatment>
