# Supplementary material for: Additions to Didymosphaeriaceae: two novel species of Chromolaenicola crataegicola and Paraphaeosphaeria fulva with notes on antibacterial and antifungal activities
Source: MycoKeys. 2026 Jul 20;137:43–67. doi: 10.3897/mycokeys.137.197035 (PMC13408569; doi:10.3897/mycokeys.137.197035)
Supplement: XML Treatment for Paraphaeosphaeria fulva [file mycokeys.137.197035-treatment2.xml]

<!DOCTYPE tp:taxon-treatment
  PUBLIC "-//TaxonX//DTD Taxonomic Treatment Publishing DTD v0 20100105//EN" "tax-treatment-NSO.dtd">
<tp:taxon-treatment xmlns:tp="http://www.plazi.org/taxpub"><tp:treatment-meta><kwd-group><label>Taxon classification</label><kwd>
                <named-content content-type="kingdom">Fungi</named-content>
              </kwd><kwd>
                <named-content content-type="order">Pleosporales</named-content>
              </kwd><kwd>
                <named-content content-type="family">Didymosphaeriaceae</named-content>
              </kwd></kwd-group><mixed-citation publication-type="journal"><person-group><name><surname>Su</surname><given-names>Wen-Xin</given-names></name><name><surname>Tieliwadi</surname><given-names>Ranagul</given-names></name><name><surname>Zhang</surname><given-names>Bo</given-names></name><name><surname>Yuan</surname><given-names>Xiao-Hui</given-names></name><name><surname>Li</surname><given-names>Xiao</given-names></name></person-group><article-title>Additions to <italic><tp:taxon-name><tp:taxon-name-part taxon-name-part-type="family" reg="Didymosphaeriaceae">Didymosphaeriaceae</tp:taxon-name-part></tp:taxon-name></italic>: two novel species of <italic><tp:taxon-name><tp:taxon-name-part taxon-name-part-type="genus" reg="Chromolaenicola">Chromolaenicola</tp:taxon-name-part> <tp:taxon-name-part taxon-name-part-type="species" reg="crataegicola">crataegicola</tp:taxon-name-part></tp:taxon-name></italic> and <italic><tp:taxon-name><tp:taxon-name-part taxon-name-part-type="genus" reg="Paraphaeosphaeria">Paraphaeosphaeria</tp:taxon-name-part> <tp:taxon-name-part taxon-name-part-type="species" reg="fulva">fulva</tp:taxon-name-part></tp:taxon-name></italic> with notes on antibacterial and antifungal activities</article-title><source>MycoKeys</source><day>20</day><month>07</month><year>2026</year><volume>137</volume><fpage>43</fpage><lpage>67</lpage><pub-id pub-id-type="doi">10.3897/mycokeys.137.197035</pub-id></mixed-citation></tp:treatment-meta><tp:nomenclature><tp:taxon-name><object-id xmlns:xlink="http://www.w3.org/1999/xlink" content-type="arpha" xlink:type="simple">DB1374B3-0D7A-5215-A839-D9A3C1137CCA</object-id>
                    		<tp:taxon-name-part taxon-name-part-type="genus" reg="Paraphaeosphaeria">Paraphaeosphaeria</tp:taxon-name-part> <tp:taxon-name-part taxon-name-part-type="species" reg="fulva">fulva</tp:taxon-name-part>
                    	
                    		<object-id xmlns:xlink="http://www.w3.org/1999/xlink" content-type="mycobank" xlink:type="simple">863303</object-id>
                    	</tp:taxon-name><tp:taxon-authority>W.X. Su, B. Zhang &amp; X. Li</tp:taxon-authority><tp:taxon-status xmlns:xlink="http://www.w3.org/1999/xlink" xlink:type="simple">sp. nov.</tp:taxon-status><xref ref-type="fig" rid="F3">Fig. 3</xref></tp:nomenclature><tp:treatment-sec sec-type="Etymology"><title>Etymology.</title><p>Refers to pale yellow mature conidia.</p><fig id="F3" position="float" orientation="portrait"><object-id xmlns:xlink="http://www.w3.org/1999/xlink" content-type="doi" xlink:type="simple">10.3897/mycokeys.137.197035.figure3</object-id><object-id xmlns:xlink="http://www.w3.org/1999/xlink" content-type="arpha" xlink:type="simple">71FB24D8-8B36-578C-AE5E-5B045677EB73</object-id><label>Figure 3.</label><caption><p><italic><tp:taxon-name><tp:taxon-name-part taxon-name-part-type="genus" reg="Paraphaeosphaeria">Paraphaeosphaeria</tp:taxon-name-part> <tp:taxon-name-part taxon-name-part-type="species" reg="fulva">fulva</tp:taxon-name-part></tp:taxon-name></italic> (<named-content xmlns:xlink="http://www.w3.org/1999/xlink" content-type="dwc:institutional_code" xlink:title="Herbarium of Mycology of Jilin Agricultural University" xlink:href="https://scientific-collections.gbif.org/institution/e6b8bfff-4bb1-4b0a-854f-01cedb84b636" xlink:type="simple">HMJAU</named-content> 70082, holotype) <bold>a</bold>. Appearance of conidiomata on host substrate; <bold>b</bold>. Vertical section of partial conidiomata; <bold>c</bold>. Section of partial conidioma wall; <bold>d, f</bold>. Conidiogenous cells and conidia; <bold>g–k</bold>. Conidia; <bold>l, m</bold>. Culture characteristics on PDA. Scale bars: 20 µm (<bold>b, c</bold>); 5 µm (<bold>d, f–k</bold>); 2 µm (<bold>e</bold>).</p></caption><graphic xmlns:xlink="http://www.w3.org/1999/xlink" xlink:href="mycokeys-137-043-g003.jpg" id="oo_1720204.jpg" position="float" orientation="portrait" xlink:type="simple"><uri content-type="original_file" xlink:type="simple">https://binary.pensoft.net/fig/1720204</uri></graphic></fig></tp:treatment-sec><tp:treatment-sec sec-type="Holotype"><title>Holotype.</title><p><named-content xmlns:xlink="http://www.w3.org/1999/xlink" content-type="dwc:institutional_code" xlink:title="Herbarium of Mycology of Jilin Agricultural University" xlink:href="https://scientific-collections.gbif.org/institution/e6b8bfff-4bb1-4b0a-854f-01cedb84b636" xlink:type="simple">HMJAU</named-content> 70082.</p></tp:treatment-sec><tp:treatment-sec sec-type="Description"><title>Description.</title><p>Saprobic on an unknown dead branch.</p><p><bold><italic>Sexual morph</italic></bold>: Undetermined. <bold><italic>Asexual morph</italic></bold>: Coelomycetous. <italic>Conidiomata</italic> pycnidial, 72–86 µm × 74–122 µm (x̄ = 80 µm × 93 µm), buried under the epidermis of the host, black spots that are raised, subglobose, scattered and solitary. <italic>Pycnidial wall</italic> 7–15 µm, composed of 4–7 layers of <italic>textura angularis</italic>, thin, brown on the outer side, yellow on the inner side and transparent cells in the inner layer. <italic>Conidiophores</italic> reduced to conidiogenous cells. <italic>Conidiogenous</italic> cells hyaline, enteroblastic, oblate or ampullate, lining the conidiomata cavity. <italic>Conidia</italic> 5.4–9.6 µm × 2.6–4.2 µm (x = 7.1 µm × 3.4 µm), fusiform or reniform, 1–3 septa, initially hyaline and eventually turning pale yellow, partially curved in the middle, with smooth walls.</p></tp:treatment-sec><tp:treatment-sec sec-type="Cultural characteristic"><title>Cultural characteristic.</title><p>Single conidium germinated on PDA, dark, 25 °C for 24 h. After two weeks, the colony diameter of 18.2–19.6 mm, with round shapes, regular margins, dense growth and greyish-white. Colonies displayed distinct concentric circles and pale yellow concentric rings, producing yellow pigmentation on the culture medium; reverse side appeared yellowish-brown with white margins and clearly defined concentric circles.</p></tp:treatment-sec><tp:treatment-sec sec-type="Material examined"><title>Material examined.</title><p>China • Jilin Province, Changchun, from the branches of dead wood, 15 March 2021, Wenxin Su, SWX21 (<named-content xmlns:xlink="http://www.w3.org/1999/xlink" content-type="dwc:institutional_code" xlink:title="Herbarium of Mycology of Jilin Agricultural University" xlink:href="https://scientific-collections.gbif.org/institution/e6b8bfff-4bb1-4b0a-854f-01cedb84b636" xlink:type="simple">HMJAU</named-content> 70082, <bold><italic>holotype</italic></bold>); ex-type <abbrev xmlns:xlink="http://www.w3.org/1999/xlink" content-type="institution" xlink:title="Engineering Research Center of Edible and Medicinal Fungi, Ministry of Education Culture Collection" xlink:type="simple">EMFCC</abbrev> 0084. • <italic>Ibid</italic>., isotype <named-content xmlns:xlink="http://www.w3.org/1999/xlink" content-type="dwc:institutional_code" xlink:title="Herbarium of Mycology of Jilin Agricultural University" xlink:href="https://scientific-collections.gbif.org/institution/e6b8bfff-4bb1-4b0a-854f-01cedb84b636" xlink:type="simple">HMJAU</named-content> 70083, ex-isotype <abbrev xmlns:xlink="http://www.w3.org/1999/xlink" content-type="institution" xlink:title="Engineering Research Center of Edible and Medicinal Fungi, Ministry of Education Culture Collection" xlink:type="simple">EMFCC</abbrev> 0085.</p></tp:treatment-sec><tp:treatment-sec sec-type="GenBank accession numbers"><title>GenBank accession numbers.</title><p><abbrev xmlns:xlink="http://www.w3.org/1999/xlink" content-type="institution" xlink:title="Engineering Research Center of Edible and Medicinal Fungi, Ministry of Education Culture Collection" xlink:type="simple">EMFCC</abbrev> 0084: <abbrev xmlns:xlink="http://www.w3.org/1999/xlink" xlink:title="internal transcribed spacer region of ribosomal DNA" xlink:type="simple">ITS</abbrev> = <ext-link xmlns:xlink="http://www.w3.org/1999/xlink" xlink:href="PZ096740" ext-link-type="gen" xlink:type="simple">PZ096740</ext-link>; <abbrev xmlns:xlink="http://www.w3.org/1999/xlink" xlink:title="the large subunit  of ribosomal DNA" xlink:type="simple">LSU</abbrev> = <ext-link xmlns:xlink="http://www.w3.org/1999/xlink" xlink:href="PZ096748" ext-link-type="gen" xlink:type="simple">PZ096748</ext-link>; <abbrev xmlns:xlink="http://www.w3.org/1999/xlink" xlink:title="nuclear small subunit rDNA" xlink:type="simple">SSU</abbrev> = <ext-link xmlns:xlink="http://www.w3.org/1999/xlink" xlink:href="PZ096744" ext-link-type="gen" xlink:type="simple">PZ096744</ext-link>; <italic>tef</italic>1-<italic>α</italic> = <ext-link xmlns:xlink="http://www.w3.org/1999/xlink" xlink:href="PZ213746" ext-link-type="gen" xlink:type="simple">PZ213746</ext-link>; <abbrev xmlns:xlink="http://www.w3.org/1999/xlink" content-type="institution" xlink:title="Engineering Research Center of Edible and Medicinal Fungi, Ministry of Education Culture Collection" xlink:type="simple">EMFCC</abbrev> 0085: <abbrev xmlns:xlink="http://www.w3.org/1999/xlink" xlink:title="internal transcribed spacer region of ribosomal DNA" xlink:type="simple">ITS</abbrev> = <ext-link xmlns:xlink="http://www.w3.org/1999/xlink" xlink:href="PZ096741" ext-link-type="gen" xlink:type="simple">PZ096741</ext-link>; <abbrev xmlns:xlink="http://www.w3.org/1999/xlink" xlink:title="the large subunit  of ribosomal DNA" xlink:type="simple">LSU</abbrev> = <ext-link xmlns:xlink="http://www.w3.org/1999/xlink" xlink:href="PZ096749" ext-link-type="gen" xlink:type="simple">PZ096749</ext-link>; <abbrev xmlns:xlink="http://www.w3.org/1999/xlink" xlink:title="nuclear small subunit rDNA" xlink:type="simple">SSU</abbrev> = <ext-link xmlns:xlink="http://www.w3.org/1999/xlink" xlink:href="PZ096745" ext-link-type="gen" xlink:type="simple">PZ096745</ext-link>; <italic>tef</italic>1-<italic>α</italic> = <ext-link xmlns:xlink="http://www.w3.org/1999/xlink" xlink:href="PZ213747" ext-link-type="gen" xlink:type="simple">PZ213747</ext-link>.</p></tp:treatment-sec><tp:treatment-sec sec-type="Notes"><title>Notes.</title><p>Multi-locus phylogeny analysis showed that two new strains (<abbrev xmlns:xlink="http://www.w3.org/1999/xlink" content-type="institution" xlink:title="Engineering Research Center of Edible and Medicinal Fungi, Ministry of Education Culture Collection" xlink:type="simple">EMFCC</abbrev> 0084 and <abbrev xmlns:xlink="http://www.w3.org/1999/xlink" content-type="institution" xlink:title="Engineering Research Center of Edible and Medicinal Fungi, Ministry of Education Culture Collection" xlink:type="simple">EMFCC</abbrev> 0085) clustered with <italic><tp:taxon-name><tp:taxon-name-part taxon-name-part-type="genus" reg="Paraphaeosphaeria">Paraphaeosphaeria</tp:taxon-name-part> <tp:taxon-name-part taxon-name-part-type="species" reg="verruculosa">verruculosa</tp:taxon-name-part></tp:taxon-name></italic> (CBS 263.85, CBS 682.84, CBS 354.80) and <italic><tp:taxon-name><tp:taxon-name-part taxon-name-part-type="genus" reg="Paraphaeosphaeria">P.</tp:taxon-name-part> <tp:taxon-name-part taxon-name-part-type="species" reg="parmeliae">parmeliae</tp:taxon-name-part></tp:taxon-name></italic> (CBS 131728) with high support (99% <abbrev xmlns:xlink="http://www.w3.org/1999/xlink" xlink:title="Maximum Likelihood" xlink:type="simple">ML</abbrev>/1 <abbrev xmlns:xlink="http://www.w3.org/1999/xlink" xlink:title="Bayesian posterior probabilities" xlink:type="simple">BYPP</abbrev>; Fig. <xref ref-type="fig" rid="F1">1</xref>). Morphologically, our new collection has distinct differences from its close relatives <italic><tp:taxon-name><tp:taxon-name-part taxon-name-part-type="genus" reg="Paraphaeosphaeria">P.</tp:taxon-name-part> <tp:taxon-name-part taxon-name-part-type="species" reg="verruculosa">verruculosa</tp:taxon-name-part></tp:taxon-name></italic> (CBS 263.85) and <italic><tp:taxon-name><tp:taxon-name-part taxon-name-part-type="genus" reg="Paraphaeosphaeria">P.</tp:taxon-name-part> <tp:taxon-name-part taxon-name-part-type="species" reg="parmeliae">parmeliae</tp:taxon-name-part></tp:taxon-name></italic> (CBS 131728). The conidiogenous cells of <italic><tp:taxon-name><tp:taxon-name-part taxon-name-part-type="genus" reg="Paraphaeosphaeria">P.</tp:taxon-name-part> <tp:taxon-name-part taxon-name-part-type="species" reg="verruculosa">verruculosa</tp:taxon-name-part></tp:taxon-name></italic> are discrete, globose to broadly ampulliform, phialidic, 4–6 µm × 3–4 µm (<xref ref-type="bibr" rid="B41">Verkley et al. 2014</xref>), whereas those of <italic><tp:taxon-name><tp:taxon-name-part taxon-name-part-type="genus" reg="Paraphaeosphaeria">P.</tp:taxon-name-part> <tp:taxon-name-part taxon-name-part-type="species" reg="fulva">fulva</tp:taxon-name-part></tp:taxon-name></italic> are hyaline, oblate or ampullate, lining the conidiomatal cavity and those of <italic><tp:taxon-name><tp:taxon-name-part taxon-name-part-type="genus" reg="Paraphaeosphaeria">P.</tp:taxon-name-part> <tp:taxon-name-part taxon-name-part-type="species" reg="parmeliae">parmeliae</tp:taxon-name-part></tp:taxon-name></italic> are brown and ampulliform, 4.5–6.5 µm × 3.5–7 µm (<xref ref-type="bibr" rid="B38">Thippawan et al. 2014</xref>). The conidia of <italic><tp:taxon-name><tp:taxon-name-part taxon-name-part-type="genus" reg="Paraphaeosphaeria">P.</tp:taxon-name-part> <tp:taxon-name-part taxon-name-part-type="species" reg="verruculosa">verruculosa</tp:taxon-name-part></tp:taxon-name></italic> are globose, subglobose to ellipsoid, initially hyaline with 3–7 small oil droplets; the mature conidial wall is orange-brown and verruculose, aseptate, 3–6 µm × 2.5–5 µm (<xref ref-type="bibr" rid="B41">Verkley et al. 2014</xref>). In contrast, the conidia of <italic><tp:taxon-name><tp:taxon-name-part taxon-name-part-type="genus" reg="Paraphaeosphaeria">P.</tp:taxon-name-part> <tp:taxon-name-part taxon-name-part-type="species" reg="fulva">fulva</tp:taxon-name-part></tp:taxon-name></italic> are fusiform or reniform, initially hyaline and eventually turning pale yellow, partially curved in the middle, with 1–3 septa, 5.4–9.6 µm × 2.6–4.2 µm, whereas those of <italic><tp:taxon-name><tp:taxon-name-part taxon-name-part-type="genus" reg="Paraphaeosphaeria">P.</tp:taxon-name-part> <tp:taxon-name-part taxon-name-part-type="species" reg="parmeliae">parmeliae</tp:taxon-name-part></tp:taxon-name></italic> are globose, brown, aseptate, thick-walled and smooth to rough, 3–4.5 µm × 3–4.5 µm (<xref ref-type="bibr" rid="B38">Thippawan et al. 2014</xref>). Thus, based on phylogenetic evidence and morphological characteristics, the new isolates are identified as <italic><tp:taxon-name><tp:taxon-name-part taxon-name-part-type="genus" reg="Paraphaeosphaeria">P.</tp:taxon-name-part> <tp:taxon-name-part taxon-name-part-type="species" reg="fulva">fulva</tp:taxon-name-part></tp:taxon-name></italic>.</p></tp:treatment-sec><tp:treatment-sec><!--Section generated to contain objects referenced in tp:taxon-treatment.--><fig id="F1" position="float" orientation="portrait"><object-id xmlns:xlink="http://www.w3.org/1999/xlink" content-type="doi" xlink:type="simple">10.3897/mycokeys.137.197035.figure1</object-id><object-id xmlns:xlink="http://www.w3.org/1999/xlink" content-type="arpha" xlink:type="simple">764BCA57-EFF1-5C46-BA4E-A7F3D628EF36</object-id><label>Figure 1.</label><caption><p>Phylogram of <italic><tp:taxon-name><tp:taxon-name-part taxon-name-part-type="family" reg="Didymosphaeriaceae">Didymosphaeriaceae</tp:taxon-name-part></tp:taxon-name></italic>, based on <abbrev xmlns:xlink="http://www.w3.org/1999/xlink" xlink:title="internal transcribed spacer region of ribosomal DNA" xlink:type="simple">ITS</abbrev>, <abbrev xmlns:xlink="http://www.w3.org/1999/xlink" xlink:title="the large subunit  of ribosomal DNA" xlink:type="simple">LSU</abbrev>, <abbrev xmlns:xlink="http://www.w3.org/1999/xlink" xlink:title="nuclear small subunit rDNA" xlink:type="simple">SSU</abbrev>, <italic>rpb</italic>2 and <italic>tef</italic>1-α genes. Maximum Likelihood bootstrap support values ≥ 70% (<abbrev xmlns:xlink="http://www.w3.org/1999/xlink" xlink:title="Maximum Likelihood" xlink:type="simple">ML</abbrev>) and Bayesian posterior probabilities ≥ 0.90 (<abbrev xmlns:xlink="http://www.w3.org/1999/xlink" xlink:title="Bayesian posterior probabilities" xlink:type="simple">BYPP</abbrev>) are given at the nodes as <abbrev xmlns:xlink="http://www.w3.org/1999/xlink" xlink:title="Maximum Likelihood" xlink:type="simple">ML</abbrev>/<abbrev xmlns:xlink="http://www.w3.org/1999/xlink" xlink:title="Bayesian posterior probabilities" xlink:type="simple">BYPP</abbrev>. The tree is rooted with <italic><tp:taxon-name><tp:taxon-name-part taxon-name-part-type="genus" reg="Periconia">Periconia</tp:taxon-name-part> <tp:taxon-name-part taxon-name-part-type="species" reg="didymospora">didymospora</tp:taxon-name-part></tp:taxon-name></italic> (MFLU 15-0057, MFLU 15-0058), <italic><tp:taxon-name><tp:taxon-name-part taxon-name-part-type="genus" reg="Byssothecium">Byssothecium</tp:taxon-name-part> <tp:taxon-name-part taxon-name-part-type="species" reg="circinas">circinas</tp:taxon-name-part></tp:taxon-name></italic> CBS 675.92 and <italic><tp:taxon-name><tp:taxon-name-part taxon-name-part-type="genus" reg="Massarina">Massarina</tp:taxon-name-part> <tp:taxon-name-part taxon-name-part-type="species" reg="eburnea">eburnea</tp:taxon-name-part></tp:taxon-name></italic> CBS 473.64. The new isolates are in bold blue. The type-derived strains are indicated in bold and marked with superscript capital <sup>T</sup>.</p></caption><graphic xmlns:xlink="http://www.w3.org/1999/xlink" xlink:href="mycokeys-137-043-g001.jpg" id="oo_1720202.jpg" position="float" orientation="portrait" xlink:type="simple"><uri content-type="original_file" xlink:type="simple">https://binary.pensoft.net/fig/1720202</uri></graphic></fig></tp:treatment-sec><ref-list><ref id="B41"><mixed-citation xmlns:xlink="http://www.w3.org/1999/xlink" xlink:type="simple">Verkley GJM, Dukik K, Renfurm R, Göker M, Stielow JB (2014) Novel genera and species of coniothyrium-like fungi in <italic><tp:taxon-name><tp:taxon-name-part taxon-name-part-type="family">Montagnulaceae</tp:taxon-name-part></tp:taxon-name> (<tp:taxon-name><tp:taxon-name-part taxon-name-part-type="phylum">Ascomycota</tp:taxon-name-part></tp:taxon-name>)</italic>. Persoonia 32(1): 25–51. <ext-link xlink:href="10.3767/003158514X679191" ext-link-type="doi" xlink:type="simple">https://doi.org/10.3767/003158514X679191</ext-link></mixed-citation></ref><ref id="B38"><mixed-citation xmlns:xlink="http://www.w3.org/1999/xlink" xlink:type="simple">Thippawan T, Lorenzo L, Johannes ZG, Ratchadawan C, Chaiwat TA, Acelino CA, Pedro WC (2014) Mycoparasitic species of <italic><tp:taxon-name><tp:taxon-name-part taxon-name-part-type="genus">Sphaerellopsis</tp:taxon-name-part></tp:taxon-name></italic>, and allied lichenicolous and other genera. IMA Fungus 5(2): 391–414. <ext-link xlink:href="10.5598/imafungus.2014.05.02.05" ext-link-type="doi" xlink:type="simple">https://doi.org/10.5598/imafungus.2014.05.02.05</ext-link></mixed-citation></ref></ref-list></tp:taxon-treatment>
